# Supplementary material for: Thermoplasmonic Nano–Hybrid Core@Shell Ag@SiO2 Films Engineered via One–Step Flame Spray Pyrolysis
Source: Nanomaterials (Basel). 2025 May 15;15(10):743. doi: 10.3390/nano15100743 (PMC12114082; doi:10.3390/nano15100743)
Supplement: Supplementary file 1 [file nanomaterials-15-00743-s001.zip]

Archive with 1 entries (1 files):
- nanomaterials-3606939-supplementary.pdf
